# Supplementary material for: Deep Learning Model Based on Contrast-Enhanced Computed Tomography Imaging to Predict Postoperative Early Recurrence after the Curative Resection of a Solitary Hepatocellular Carcinoma
Source: Cancers (Basel). 2023 Apr 4;15(7):2140. doi: 10.3390/cancers15072140 (PMC10092973; doi:10.3390/cancers15072140)
Supplement: Supplementary file 1 [file cancers-15-02140-s001.zip]

Archive with 1 entries (1 files):
- cancers-2245670-supplementary.pdf
